# Supplementary material for: Interfacial Charge Transfer Mechanism and Output Characteristics of Identical-Material Triboelectric Nanogenerators
Source: Nanomaterials (Basel). 2025 May 8;15(10):708. doi: 10.3390/nano15100708 (PMC12114027; doi:10.3390/nano15100708)
Supplement: Supplementary file 1 [file nanomaterials-15-00708-s001.zip]

Archive with 1 entries (1 files):
- nanomaterials-3594740-supplementary.mp4
